# Supplementary material for: Mitochondrial and nuclear phylogenetic trees and divergence time estimations of Sulawesi endemic Adrianichthyidae
Source: Data Brief. 2015 Sep 3;5:281–4. doi: 10.1016/j.dib.2015.08.032 (PMC4589798; doi:10.1016/j.dib.2015.08.032)
Supplement: Supplementary file 1 — Supplementary data [file mmc1.nwk]

(((((((((((((O_mar_LT_A:7.215576000000334E-4,O_mar_LT_B:2.975785000000064E-4):0.0024303759999999563,O_mar_TW_A:0.0014808050000000295,O_mar_MH_A:0.0011603209999999642,O_mar_MH_B:0.0015704149999999917):0.004905296000000003,(O_had_MS_A:0.0016942479999999538,O_had_MS_B:0.003231728000000045):0.007250545999999969):0.006796217999999965,((O_pro_TW_A:0.0025600470000000097,O_pro_TW_B:0.002805059000000054):0.001637667999999981,O_mar_TW_B:0.0033904649999999537):0.012252420000000042):0.02013187999999999,(O_mat_MT_A:9.343569999999968E-4,O_mat_MT_B:0.0022556200000000137):0.030701749999999972):0.018098540000000052,((((O_neb_PS_A:0.0016056230000000005,O_neb_PS_B:0.0029142300000000176):0.0011288409999999915,O_ort_PS_A:0.0024386140000000056,O_ort_PS_B:0.003294797000000016):0.019559369999999965,(O_nig_PS_A:0.0020254819999999674,O_nig_PS_B:0.0016412040000000072):0.020130450000000022):0.024832100000000024,(O_soe_TU_A:4.0535559999999027E-4,O_soe_TU_B:0.002332910999999993):0.05440729):0.03462400999999998):0.019168049999999992,((((O_eve_TR_A:3.070514999999885E-4,O_eve_TR_B:2.9930180000004025E-4):0.003700685999999953,O_sar_LD_B:0.00401608600000003):0.010332200000000014,O_sar_LD_A:0.010752929999999994):0.02203860000000002,(O_sp_DP_A:3.034697999999558E-4,O_sp_DP_B:2.9611770000004256E-4):0.01988040999999996):0.04762890999999997):0.03588954,(((((O_cel_ML_A:7.137171000000109E-4,O_cel_ML_B:3.077979000000175E-4):0.0011421879999999884,O_cel_LB_B:0.001582022999999988):0.0011194740000000092,O_cel_LB_A:0.004364975999999965):0.015670439999999952,O_cel_AS_A:0.017562960000000016):0.023244390000000004,O_cel_AS_B:0.02678075999999996):0.07910776000000003):0.03124716999999999,(((((O_wow_FT_A:7.381611000000232E-4,O_wow_FT_B:2.996120999999574E-4):0.0016058860000000008,(O_wow_WL_A:2.9330979999997453E-4,O_wow_WL_B:2.99567899999964E-4):0.0015673470000000522):0.00380275699999999,(O_wol_WL_A:7.164523999999561E-4,O_wol_WL_B:3.059529000000172E-4):0.004715354000000005):0.0010500359999999764,(O_asi_AS_A:3.112675999999981E-4,O_asi_AS_B:7.057115999999919E-4):0.0019734780000000285):0.019366079999999952,(O_wol_MR_A:6.504975000000135E-4,O_wol_MR_B:0.0021046019999999555):0.011212699999999964):0.08838843000000002):0.17156710000000003,((A_pop_PS_A:0.007031154999999956,A_pop_PS_B:0.0010059700000000227):0.02970647999999998,(A_oop_PS_A:0.005866098000000042,A_oop_PS_B:0.00441959599999997):0.052900150000000035):0.18799009999999994):0.07743992,(((O_jav_JV:0.004938674000000032,O_jav_SL:0.006517981999999978):0.0021925010000000134,O_jav_MN:0.004411198999999977):0.08305956999999997,O_hau_VT:0.07960860000000003):0.1823825):0.045746430000000005,((O_sak_AO:0.07501029000000003,O_lat_OK:0.08067435):0.07574972999999996,O_cur_HK:0.15394909999999995):0.12478889999999998):0.13275475,(C_sai:0.26457280000000005,C_pin:0.18150960000000005):0.13275475000000006);
