# Supplementary material for: Mitochondrial and nuclear phylogenetic trees and divergence time estimations of Sulawesi endemic Adrianichthyidae
Source: Data Brief. 2015 Sep 3;5:281–4. doi: 10.1016/j.dib.2015.08.032 (PMC4589798; doi:10.1016/j.dib.2015.08.032)
Supplement: Supplementary file 2 — Supplementary data [file mmc2.nwk]

(((((((((O_pro_TW_A:4.3973589999998786E-4,O_pro_TW_B:0.0010179760000000038,O_mar_TW_A:4.408099000000054E-4,O_mar_TW_B:4.3144170000000703E-4,O_mar_LT_A:4.482843999999986E-4,O_mar_LT_B:4.362078000000047E-4,O_mar_MH_A:4.365127000000024E-4,O_mar_MH_B:4.4509670000000834E-4):0.0015709080000000097,O_had_MS_A:4.328895000000055E-4,O_had_MS_B:4.363416000000009E-4):0.00229336799999999,((O_ort_PS_A:4.5213280000000466E-4,O_ort_PS_B:0.0012582879999999963):0.0020389910000000178,(O_soe_TU_A:4.373792999999848E-4,O_soe_TU_B:4.4078859999999165E-4):0.0030293960000000175):0.0012636279999999889,(O_mat_MT_A:0.0013260009999999933,O_mat_MT_B:4.4114859999999645E-4):0.002066180000000001,(O_sp_DP_A:4.437636999999883E-4,O_sp_DP_B:4.395182999999969E-4):0.0010018099999999919,O_sar_LD_A:4.2902489999999127E-4,O_sar_LD_B:0.0010597149999999889,O_eve_TR_A:4.3376819999998983E-4,O_eve_TR_B:4.385390999999961E-4,O_neb_PS_A:4.4106350000000516E-4,O_neb_PS_B:4.3662010000000695E-4,O_nig_PS_A:4.3257709999999783E-4,O_nig_PS_B:4.4492990000000177E-4):0.004165175999999993,((O_cel_LB_A:4.2721209999999066E-4,O_cel_LB_B:4.351987999999807E-4):0.0010566430000000238,O_cel_ML_A:4.4156670000000675E-4,O_cel_ML_B:9.619444000000255E-4,O_cel_AS_A:4.387949000000113E-4,O_cel_AS_B:4.320273000000263E-4):0.001659560999999976):0.0017831950000000152,(((O_asi_AS_A:4.5095820000001785E-4,O_asi_AS_B:4.3785760000000784E-4):0.0010043469999999888,O_wol_MR_A:4.4162620000001707E-4):9.74716699999989E-4,(O_wol_WL_A:4.3912759999997775E-4,O_wol_WL_B:4.3206839999998525E-4):0.002962498000000008,O_wow_FT_A:0.0010597199999999862,O_wow_FT_B:4.4255890000000075E-4,O_wow_WL_A:4.4453440000000177E-4,O_wow_WL_B:4.36651499999996E-4,O_wol_MR_B:4.414456999999872E-4):0.0031152040000000103):0.011968850000000003,((A_pop_PS_A:9.867628000000128E-4,A_pop_PS_B:0.001105254):0.0017548209999999898,A_oop_PS_A:0.0010472659999999911,A_oop_PS_B:8.401520999999912E-4):0.008776234999999993):0.02307388000000002,(((O_jav_MN:0.004816224999999993,O_jav_SL:4.434172000000042E-4):0.001724041999999995,O_jav_JV:0.0014596199999999948):0.0035697179999999995,O_hau_VT:0.0049680089999999955):0.029417219999999994):0.01749257999999998,((O_sak_AO:0.006722231999999995,O_lat_OK:0.006304440999999994):0.009880012000000007,O_cur_HK:0.011621580000000006):0.019448950000000007):0.036855435,(C_sai:0.043742680000000006,C_pin:0.03774216):0.03685543500000001);
