# Supplementary material for: Mitochondrial and nuclear phylogenetic trees and divergence time estimations of Sulawesi endemic Adrianichthyidae
Source: Data Brief. 2015 Sep 3;5:281–4. doi: 10.1016/j.dib.2015.08.032 (PMC4589798; doi:10.1016/j.dib.2015.08.032)
Supplement: Supplementary file 3 — Supplementary data [file mmc3.nwk]

((((((((((((((O_mar_LT_A:2.905715000000031E-4,O_mar_LT_B:1.2013629999998998E-4):9.950502999999944E-4,O_mar_MH_A:4.676352000000106E-4,O_mar_MH_B:6.265783000000136E-4):2.67215799999998E-4,O_mar_TW_A:5.491917000000068E-4):0.0020695719999999918,(O_had_MS_A:7.223561999999961E-4,O_had_MS_B:0.0012897430000000099):0.0030898849999999867):0.002720804999999993,((O_pro_TW_A:0.0010036840000000047,O_pro_TW_B:0.0013355509999999904):6.64565899999997E-4,O_mar_TW_B:0.0013527040000000101):0.004993248000000006):0.008915104000000007,(O_mat_MT_A:6.030129000000051E-4,O_mat_MT_B:8.34169100000004E-4):0.01275809):0.0074140179999999944,((((O_neb_PS_A:6.226286000000081E-4,O_neb_PS_B:0.001178028999999997):4.4504940000000826E-4,(O_ort_PS_A:0.0010060960000000119,O_ort_PS_B:0.0015462509999999985):3.7725799999999143E-4):0.008275485999999999,(O_nig_PS_A:8.246677000000036E-4,O_nig_PS_B:6.400578000000101E-4):0.007559758999999999):0.00910760599999999,(O_soe_TU_A:1.6433990000000454E-4,O_soe_TU_B:9.326132999999959E-4):0.02204057000000001):0.013531480000000012):0.007753018,((((O_eve_TR_A:1.2115420000000099E-4,O_eve_TR_B:1.2346429999998687E-4):0.0014526599999999945,O_sar_LD_B:0.0017965060000000033):0.004110443999999991,O_sar_LD_A:0.004283766999999994):0.008652399000000005,(O_sp_DP_A:1.2257939999998912E-4,O_sp_DP_B:1.2137009999999004E-4):0.007909962999999992):0.018041420000000002):0.01645689000000003,((((O_cel_ML_A:2.905236000000089E-4,O_cel_ML_B:1.56004500000001E-4):5.77023600000004E-4,(O_cel_LB_A:0.0019891700000000123,O_cel_LB_B:6.414677999999896E-4):3.3589629999999926E-4):0.006307444999999995,O_cel_AS_A:0.0071016660000000065):0.009176688999999988,O_cel_AS_B:0.010593149999999996):0.029839520000000036):0.014926059999999963,(((((O_wow_FT_A:4.595037000000024E-4,O_wow_FT_B:1.1823080000000763E-4):6.361263000000117E-4,(O_wow_WL_A:1.2128940000000199E-4,O_wow_WL_B:1.2008059999998877E-4):6.384061999999968E-4):0.0015108319999999897,(O_wol_WL_A:2.8993269999999516E-4,O_wol_WL_B:1.254237999999963E-4):0.002616995000000011):5.430133999999864E-4,(O_asi_AS_A:1.3373729999999195E-4,O_asi_AS_B:2.7564259999998675E-4):9.430463E-4):0.007852336999999987,(O_wol_MR_A:2.6245420000001185E-4,O_wol_MR_B:8.397185000000029E-4):0.004262984999999997):0.03138467):0.06446872999999997,((A_pop_PS_A:0.0028001380000000076,A_pop_PS_B:7.211562000000171E-4):0.013732919999999982,(A_oop_PS_A:0.002590146999999987,A_oop_PS_B:0.0016794039999999955):0.01817458999999999):0.06036082000000004):0.04306301999999995,(((O_jav_MN:0.00349777200000001,O_jav_JV:0.002265861000000008):8.350859000000044E-4,O_jav_SL:0.002416292999999986):0.031956399999999996,O_hau_VT:0.03014096999999999):0.07468332000000003):0.025271560000000026,((O_sak_AO:0.031140839999999975,O_lat_OK:0.031355119999999986):0.032646499999999995,O_cur_HK:0.05530769000000002):0.050396759999999985):0.0806052,(C_sai:0.10738989999999998,C_pin:0.06811630000000002):0.08060519999999997);
