# Supplementary material for: Mitochondrial and nuclear phylogenetic trees and divergence time estimations of Sulawesi endemic Adrianichthyidae
Source: Data Brief. 2015 Sep 3;5:281–4. doi: 10.1016/j.dib.2015.08.032 (PMC4589798; doi:10.1016/j.dib.2015.08.032)
Supplement: Supplementary file 4 — Supplementary data [file mmc4.nwk]

((((((((((((((O_mar_LT_B:0.01328863839024749,O_mar_LT_A:0.01328863839024749):0.05165959390844897,(O_mar_MH_A:0.046811500510371244,O_mar_MH_B:0.04681150051037124):0.018136731788325207):0.021166978742113887,O_mar_TW_A:0.08611521104081031):0.22073566201232042,(O_had_MS_B:0.08039403648547729,O_had_MS_A:0.08039403648547729):0.22645683656765347):0.2516529793995413,((O_pro_TW_A:0.08186480345614279,O_pro_TW_B:0.08186480345614279):0.05275986415346841,O_mar_TW_B:0.13462466760961117):0.42387918484306086):0.8510772292348102,(O_mat_MT_A:0.05765863877205767,O_mat_MT_B:0.05765863877205767):1.3519224429154246):1.2222173275162693,(((((O_neb_PS_B:0.06445907220542878,O_neb_PS_A:0.06445907220542878):0.027448189884935498,O_ort_PS_A:0.09190726209036429):0.01948808691238943,O_ort_PS_B:0.11139534900275373):0.6613876043390948,(O_nig_PS_B:0.06115546821384339,O_nig_PS_A:0.06115546821384339):0.7116274851280052):0.9094845938097647,(O_soe_TU_A:0.04388808062021857,O_soe_TU_B:0.04388808062021857):1.6383794665313947):0.9495308620521383):0.6537414553907528,((((O_eve_TR_B:0.009673975076947618,O_eve_TR_A:0.009673975076947618):0.11631054795353907,O_sar_LD_B:0.12598452303048666):0.2945443486284592,O_sar_LD_A:0.42052887165894587):0.6354812833984762,(O_sp_DP_A:0.010914896305089657,O_sp_DP_B:0.010914896305089657):1.0450952587523323):2.2295297095370823):1.6387711756788295,(((((O_cel_ML_B:0.016672294302440525,O_cel_ML_A:0.016672294302440525):0.043013283351229496,O_cel_LB_B:0.05968557765367002):0.05442429046460351,O_cel_LB_A:0.11410986811827352):0.5191358260753502,O_cel_AS_A:0.6332456941936238):0.669692154148633,O_cel_AS_B:1.302937848342257):3.621373191931077):1.168765179196682,(((((O_wow_WL_B:0.009229998886402777,O_wow_WL_A:0.009229998886402777):0.04969939226651894,(O_wow_FT_B:0.014521932193359509,O_wow_FT_A:0.014521932193359509):0.04440745895956222):0.08734288648335671,(O_asi_AS_B:0.0215568332896269,O_asi_AS_A:0.0215568332896269):0.12471544434665152):0.028628311324315175,(O_wol_WL_A:0.016174013932838634,O_wol_WL_B:0.016174013932838634):0.15872657502775497):0.5177605555696891,(O_wol_MR_A:0.0495504061657426,O_wol_MR_B:0.0495504061657426):0.6431107383645401):5.400415074939733):8.113181206995066,((A_oop_PS_A:0.1720434844398332,A_oop_PS_B:0.1720434844398332):1.544052546490561,(A_pop_PS_A:0.13642639170796853,A_pop_PS_B:0.13642639170796853):1.5796696392224256):12.490161395534686):3.867617583952242,(((O_jav_MN:0.17170871963815024,O_jav_JV:0.17170871963815024):0.050034569220799935,O_jav_SL:0.22174328885895017):3.323381150917442,O_hau_VT:3.545124439776392):14.52875057064093):1.2521735832955407,((O_lat_OK:3.3973451045930374,O_sak_AO:3.3973451045930374):4.584406133596003,O_cur_HK:7.98175123818904):11.344297355523825):10.987052088371946,(C_pin:17.658484774808414,C_sai:17.658484774808414):12.654615907276398);
