# Supplementary material for: Mitochondrial and nuclear phylogenetic trees and divergence time estimations of Sulawesi endemic Adrianichthyidae
Source: Data Brief. 2015 Sep 3;5:281–4. doi: 10.1016/j.dib.2015.08.032 (PMC4589798; doi:10.1016/j.dib.2015.08.032)
Supplement: Supplementary file 5 — Supplementary data [file mmc5.nwk]

((((((((((((((O_mar_MH_B:0.05894965500164322,O_mar_MH_A:0.058949655001643224):0.022152768860777224,(O_mar_LT_B:0.0167305344455325,O_mar_LT_A:0.0167305344455325):0.06437188941688797):0.026157519223040535,O_mar_TW_A:0.10725994308546097):0.2775330916468411,(O_had_MS_A:0.10084245933873544,O_had_MS_B:0.10084245933873544):0.2839505753935666):0.3169233671557298,((O_pro_TW_B:0.102796107759275,O_pro_TW_A:0.102796107759275):0.06651347590709746,O_mar_TW_B:0.16930958366637247):0.5324068182216594):1.0772206487241422,(O_mat_MT_B:0.07252526883598319,O_mat_MT_A:0.07252526883598319):1.706411781776191):1.533654794791289,(((((O_neb_PS_B:0.08129352925429138,O_neb_PS_A:0.08129352925429138):0.034686451401554366,O_ort_PS_A:0.11597998065584574):0.02545468337068417,O_ort_PS_B:0.14143466402652993):0.8375902616985692,(O_nig_PS_B:0.07718731552228852,O_nig_PS_A:0.07718731552228852):0.9018376102028106):1.1427790963214912,(O_soe_TU_B:0.05528056617660985,O_soe_TU_A:0.05528056617660985):2.0665234558699805):1.1907878233568727):0.8288252362686301,((((O_eve_TR_B:0.012387775240872591,O_eve_TR_A:0.012387775240872591):0.1455199770515711,O_sar_LD_B:0.15790775229244372):0.36857904858980045,O_sar_LD_A:0.5264868008822442):0.7994303457764267,(O_sp_DP_A:0.013666827037136394,O_sp_DP_B:0.013666827037136394):1.3122503196215345):2.815499935013422):2.0540838173895253,(((((O_cel_ML_B:0.021026325369190878,O_cel_ML_A:0.021026325369190878):0.054048412539674934,O_cel_LB_B:0.07507473790886585):0.06844884154300063,O_cel_LB_A:0.14352357945186647):0.6533638731756035,O_cel_AS_A:0.79688745262747):0.842123426542664,O_cel_AS_B:1.6390108791701339):4.556490019891484):1.4803756700082742,(((((O_wow_WL_B:0.011535610320274201,O_wow_WL_A:0.011535610320274201):0.062209818630287746,(O_wow_FT_B:0.018275147101735587,O_wow_FT_A:0.018275147101735587):0.05547028184882637):0.1093814949388233,(O_asi_AS_A:0.02690299914488785,O_asi_AS_B:0.02690299914488785):0.1562239247444974):0.03557124334373449,(O_wol_WL_A:0.02041223535345616,O_wol_WL_B:0.02041223535345616):0.19828593187966356):0.6538516938645033,(O_wol_MR_B:0.0620364188844053,O_wol_MR_A:0.0620364188844053):0.8105134422132176):6.8033267079722695):10.14335602580594,((A_pop_PS_A:0.17228446922471097,A_pop_PS_B:0.17228446922471097):1.9904079181558871,(A_oop_PS_A:0.21659526967600395,A_oop_PS_B:0.21659526967600395):1.9460971177045943):15.656540207495233):4.843310068076018,(((O_jav_MN:0.2157074544895406,O_jav_JV:0.2157074544895406):0.06316112584709854,O_jav_SL:0.27886858033663914):4.16788693276712,O_hau_VT:4.446755513103759):18.21578714984809):1.581433228778696,((O_sak_AO:4.2629202629193506,O_lat_OK:4.2629202629193506):5.770035704558993,O_cur_HK:10.032955967478344):14.211019924252202):13.609439757122853,(C_sai:22.210192366923216,C_pin:22.210192366923216):15.643223281930183);
